# Supplementary material for: Use of YouTube as a Source of Information for Quitting or Cutting Down Alcohol
Source: Front Public Health. 2021 Dec 17;9:787994. doi: 10.3389/fpubh.2021.787994 (PMC8718438; doi:10.3389/fpubh.2021.787994)
Supplement: Supplementary file 1 [file Table_1.XLSX]

## Sheet: Filtered List
Title	URL	BUCKET
How To Stop Drinking Alcohol On Your Own (My Story How I Quit Drinking Forever)	https://www.youtube.com/watch?v=PLxa11E_FH8	A
10 Surprising Things That Happened When I Quit Drinking Alcohol	https://www.youtube.com/watch?v=Ya4ww-l9XNc	A
How To Stop Drinking Alcohol Forever	https://www.youtube.com/watch?v=TCcYpBNtr80	A
Alcoholism: 10 Tips to Quit Drinking Alcohol	https://www.youtube.com/watch?v=ElYYvddGN5U	A
10 Amazing Things That Happen When You Stop Drinking Alcohol	https://www.youtube.com/watch?v=EMTBQTSYai8	A
What Really Happens To Your Body When You Stop Drinking Alcohol?	https://www.youtube.com/watch?v=jOpRGzfOhm8	A
James Swanwick How to Stop Drinking Alcohol, Tips & Motivation	https://www.youtube.com/watch?v=A-mjhtADLBo	A
Stop Drinking Alcohol Forever - Rain Sounds Subliminal Session - By Thomas Hall	https://www.youtube.com/watch?v=fFJAHvPr1GM	A
Why I Stopped Drinking Alcohol	https://www.youtube.com/watch?v=GNVPrARjEV8	A
how to quit alcohol addiction in hindi alcoholic alcoholism withdrawal alcohol abuse stop drinking	https://www.youtube.com/watch?v=qeE5yPBZ3l0	A
How I overcame alcoholism | Claudia Christian | TEDxLondonBusinessSchool	https://www.youtube.com/watch?v=6EghiY_s2ts	A
How to Stop Drinking Alcohol On Your Own (How to Quit Drinking Alcohol On Your Own)	https://www.youtube.com/watch?v=Y76oY55sdK4	A
10 THINGS THAT HAPPEN WHEN YOU STOP DRINKING	https://www.youtube.com/watch?v=drQd71Qb444	A
Quit Drinking - 30 Days To Quit Drinking - How To Stop Drinking Alcohol - Alcohol Withdrawal	https://www.youtube.com/watch?v=rniADTHAcjo	A
What happens when you stop drinking? ► Before And After Pics	https://www.youtube.com/watch?v=tU-N1UQeWrg	A
Quit Drinking Alcohol Hypnotherapy	https://www.youtube.com/watch?v=R4BzPvVreL8	A
Hypnosis for Overcoming Alcoholism & Stopping Problem Drinking	https://www.youtube.com/watch?v=y8hNSeuBVOk	A
How to Stop Drinking Alcohol by Using Simple Treatment குடியை மறக்க செய்யும் எளிய	https://www.youtube.com/watch?v=dNKbgAZW86g	A
తాగుడు అలవాటు పోగొట్టే అద్భుతమైన ఐడియా | STOP Drinking Alcohol || HEALTH TIPS|HEALTH	https://www.youtube.com/watch?v=Uv9Vs68LZqE	A
My Sober Story | Why I Stopped Drinking	https://www.youtube.com/watch?v=WO39nCJi2Jk	A
Would You Stop A Pregnant Woman From Drinking Alcohol?	https://www.youtube.com/watch?v=n9Ubj8Maltw	A2
Stop Drinking!! thai ads	https://www.youtube.com/watch?v=_Kmh4BbJPz8	A2
Would You Stop A Kid From Drinking Alcohol?	https://www.youtube.com/watch?v=4qU616epdO8	A2
How does drinking alcohol affect one's prana? Sadhguru	https://www.youtube.com/watch?v=OwWLU6rA9P0	A2
Qu'on arrête l'alcool en soirée - Stop drinking alcohol at parties	https://www.youtube.com/watch?v=ORw-8gM58Pc	A2
Alcohol Commercial Suddenly Turns Anti Drinking	https://www.youtube.com/watch?v=QalnisJfHEw	A2
WHY I STOPPED DRINKING ALCOHOL | VLOG 67	https://www.youtube.com/watch?v=2F_GR4E1Yrg	A2
How much damage is drinking alcohol doing you : Alcovery	https://www.youtube.com/watch?v=gSt3GCOcXUI	A2
8 Beers That You Should Stop Drinking Immediately	https://www.youtube.com/watch?v=5nxPJw5JEJQ	A2
Complete Stop Drinking Alcohol Self Hypnosis Session	https://www.youtube.com/watch?v=V-I8yYKJdZ4	A2
Effects of Alcohol On The Brain: Long Term Effects of Alcoholism On The Body Liver Heart & Brain	https://www.youtube.com/watch?v=5ZH9iUPbeGs	A2
Alcoholism: 30 Great Reasons to Quit Drinking Alcohol	https://www.youtube.com/watch?v=xTH-Mrm8YS8	A2
How Alcohol Affects the Liver & Body to limit your Weight Loss! (+STOPS FAT LOSS!)	https://www.youtube.com/watch?v=GbVB0FFEfrs	A2
What Happens To Your Body When You Stop Drinking Alcohol [Body & Mind]	https://www.youtube.com/watch?v=WKHNl6U3XMw	A2
Why I Stopped Drinking Alcohol	https://www.youtube.com/watch?v=7q-iuf6MsIU	A2
Quit Alcohol Naturally: my best tips for breaking the deep social and emotional addiction!	https://www.youtube.com/watch?v=cNR3Uk_QbNM	B
Why I Quit Alcohol (Recovery Day 32)	https://www.youtube.com/watch?v=ww2IF8OHxVU	B
What Changes To Expect After Quitting Drinking	https://www.youtube.com/watch?v=WfdmsWrSFCE	B
How Long Does the Tiredness Last Once You Quit Alcohol?	https://www.youtube.com/watch?v=qZniWpotNho	B
Quit alcohol with simple home remedies	https://www.youtube.com/watch?v=yrbj0pfYjkw	B
5 Lessons We Learned Quitting Alcohol For 30 Days	https://www.youtube.com/watch?v=K3-wGuxJVEo	B
Health Benefits of Quitting Drinking Alcohol	https://www.youtube.com/watch?v=5W_QGkOLm3Q	B
Quit alcohol prayer to overcome alcohol addiction	https://www.youtube.com/watch?v=oP8kLegXTGQ	B
Guy gives up added sugar and alcohol for 1 month	https://www.youtube.com/watch?v=wyeor3z9EdQ	B2
Tom Hardy interview: addiction, alcohol and never giving up on your dream	https://www.youtube.com/watch?v=psJcbEbxk4c	B2
Beyond Sober | Documentary on Alcohol	https://www.youtube.com/watch?v=_In8_3zmjcc	B2
Amy Winehouse Died Because She Quit Alcohol	https://www.youtube.com/watch?v=stM1mOD37qM	B2
STOP DRINKING: Why alcohol kills self-improvement	https://www.youtube.com/watch?v=vTkX4wfkj1A	B2
The alcoholic cure, easily stop drinking	https://www.youtube.com/watch?v=LVGdVuin1rI	B2
Hilariously Funny Binge Drinking Videos. Quit Stop Binge Drinking Treatment Alcohol.	https://www.youtube.com/watch?v=LOU0Q2_BvJg	B2
Stop Drinking Alcohol Week 1 - Why I Quit The Booze For Good | SDA1	https://www.youtube.com/watch?v=YOuX_vJ0D1o	B2
How To Stop Alcohol Cravings	https://www.youtube.com/watch?v=EkYOv0oGKVw	B2
Alcoholism: 5 Things That Will Improve When You Quit Drinking Alcohol	https://www.youtube.com/watch?v=7NssGrY3_nQ	B2

## Sheet: Sheet1
Title	URL	BUCKET
How To Stop Drinking Alcohol On Your Own (My Story How I Quit Drinking Forever)	https://www.youtube.com/watch?v=PLxa11E_FH8	A
10 Surprising Things That Happened When I Quit Drinking Alcohol	https://www.youtube.com/watch?v=Ya4ww-l9XNc	A
How To Stop Drinking Alcohol Forever	https://www.youtube.com/watch?v=TCcYpBNtr80	A
Alcoholism: 10 Tips to Quit Drinking Alcohol	https://www.youtube.com/watch?v=ElYYvddGN5U	A
10 Amazing Things That Happen When You Stop Drinking Alcohol	https://www.youtube.com/watch?v=EMTBQTSYai8	A
What Really Happens To Your Body When You Stop Drinking Alcohol?	https://www.youtube.com/watch?v=jOpRGzfOhm8	A
James Swanwick How to Stop Drinking Alcohol, Tips & Motivation	https://www.youtube.com/watch?v=A-mjhtADLBo	A
Stop Drinking Alcohol Forever - Rain Sounds Subliminal Session - By Thomas Hall	https://www.youtube.com/watch?v=fFJAHvPr1GM	A
Why I Stopped Drinking Alcohol	https://www.youtube.com/watch?v=GNVPrARjEV8	A
how to quit alcohol addiction in hindi alcoholic alcoholism withdrawal alcohol abuse stop drinking	https://www.youtube.com/watch?v=qeE5yPBZ3l0	A
How I overcame alcoholism | Claudia Christian | TEDxLondonBusinessSchool	https://www.youtube.com/watch?v=6EghiY_s2ts	A
How to Stop Drinking Alcohol On Your Own (How to Quit Drinking Alcohol On Your Own)	https://www.youtube.com/watch?v=Y76oY55sdK4	A
10 THINGS THAT HAPPEN WHEN YOU STOP DRINKING	https://www.youtube.com/watch?v=drQd71Qb444	A
Quit Drinking - 30 Days To Quit Drinking - How To Stop Drinking Alcohol - Alcohol Withdrawal	https://www.youtube.com/watch?v=rniADTHAcjo	A
What happens when you stop drinking? ► Before And After Pics	https://www.youtube.com/watch?v=tU-N1UQeWrg	A
Quit Drinking Alcohol Hypnotherapy	https://www.youtube.com/watch?v=R4BzPvVreL8	A
Hypnosis for Overcoming Alcoholism & Stopping Problem Drinking	https://www.youtube.com/watch?v=y8hNSeuBVOk	A
How to Stop Drinking Alcohol by Using Simple Treatment குடியை மறக்க செய்யும் எளிய	https://www.youtube.com/watch?v=dNKbgAZW86g	A
తాగుడు అలవాటు పోగొట్టే అద్భుతమైన ఐడియా | STOP Drinking Alcohol || HEALTH TIPS|HEALTH	https://www.youtube.com/watch?v=Uv9Vs68LZqE	A
My Sober Story | Why I Stopped Drinking	https://www.youtube.com/watch?v=WO39nCJi2Jk	A
Would You Stop A Pregnant Woman From Drinking Alcohol?	https://www.youtube.com/watch?v=n9Ubj8Maltw	A2
Stop Drinking!! thai ads	https://www.youtube.com/watch?v=_Kmh4BbJPz8	A2
10 Surprising Things That Happened When I Quit Drinking Alcohol	https://www.youtube.com/watch?v=Ya4ww-l9XNc	A2
Would You Stop A Kid From Drinking Alcohol?	https://www.youtube.com/watch?v=4qU616epdO8	A2
How does drinking alcohol affect one's prana? Sadhguru	https://www.youtube.com/watch?v=OwWLU6rA9P0	A2
Qu'on arrête l'alcool en soirée - Stop drinking alcohol at parties	https://www.youtube.com/watch?v=ORw-8gM58Pc	A2
Alcohol Commercial Suddenly Turns Anti Drinking	https://www.youtube.com/watch?v=QalnisJfHEw	A2
WHY I STOPPED DRINKING ALCOHOL | VLOG 67	https://www.youtube.com/watch?v=2F_GR4E1Yrg	A2
How much damage is drinking alcohol doing you : Alcovery	https://www.youtube.com/watch?v=gSt3GCOcXUI	A2
Alcoholism: 10 Tips to Quit Drinking Alcohol	https://www.youtube.com/watch?v=ElYYvddGN5U	A2
What Really Happens To Your Body When You Stop Drinking Alcohol?	https://www.youtube.com/watch?v=jOpRGzfOhm8	A2
8 Beers That You Should Stop Drinking Immediately	https://www.youtube.com/watch?v=5nxPJw5JEJQ	A2
Hypnosis for Overcoming Alcoholism & Stopping Problem Drinking	https://www.youtube.com/watch?v=y8hNSeuBVOk	A2
Complete Stop Drinking Alcohol Self Hypnosis Session	https://www.youtube.com/watch?v=V-I8yYKJdZ4	A2
Effects of Alcohol On The Brain: Long Term Effects of Alcoholism On The Body Liver Heart & Brain	https://www.youtube.com/watch?v=5ZH9iUPbeGs	A2
Alcoholism: 30 Great Reasons to Quit Drinking Alcohol	https://www.youtube.com/watch?v=xTH-Mrm8YS8	A2
How Alcohol Affects the Liver & Body to limit your Weight Loss! (+STOPS FAT LOSS!)	https://www.youtube.com/watch?v=GbVB0FFEfrs	A2
What Happens To Your Body When You Stop Drinking Alcohol [Body & Mind]	https://www.youtube.com/watch?v=WKHNl6U3XMw	A2
How To Stop Drinking Alcohol On Your Own (My Story How I Quit Drinking Forever)	https://www.youtube.com/watch?v=PLxa11E_FH8	A2
Why I Stopped Drinking Alcohol	https://www.youtube.com/watch?v=7q-iuf6MsIU	A2
10 Surprising Things That Happened When I Quit Drinking Alcohol	https://www.youtube.com/watch?v=Ya4ww-l9XNc	B
How To Stop Drinking Alcohol On Your Own (My Story How I Quit Drinking Forever)	https://www.youtube.com/watch?v=PLxa11E_FH8	B
Quit Alcohol Naturally: my best tips for breaking the deep social and emotional addiction!	https://www.youtube.com/watch?v=cNR3Uk_QbNM	B
What Really Happens To Your Body When You Stop Drinking Alcohol?	https://www.youtube.com/watch?v=jOpRGzfOhm8	B
How To Stop Drinking Alcohol Forever	https://www.youtube.com/watch?v=TCcYpBNtr80	B
Quit Drinking Alcohol Hypnotherapy	https://www.youtube.com/watch?v=R4BzPvVreL8	B
Quit Drinking - 30 Days To Quit Drinking - How To Stop Drinking Alcohol - Alcohol Withdrawal	https://www.youtube.com/watch?v=rniADTHAcjo	B
Why I Stopped Drinking Alcohol	https://www.youtube.com/watch?v=GNVPrARjEV8	B
Alcoholism: 10 Tips to Quit Drinking Alcohol	https://www.youtube.com/watch?v=ElYYvddGN5U	B
how to quit alcohol addiction in hindi alcoholic alcoholism withdrawal alcohol abuse stop drinking	https://www.youtube.com/watch?v=qeE5yPBZ3l0	B
Hypnosis for Overcoming Alcoholism & Stopping Problem Drinking	https://www.youtube.com/watch?v=y8hNSeuBVOk	B
Why I Quit Alcohol (Recovery Day 32)	https://www.youtube.com/watch?v=ww2IF8OHxVU	B
Alcoholism: 30 Great Reasons to Quit Drinking Alcohol	https://www.youtube.com/watch?v=xTH-Mrm8YS8	B
James Swanwick How to Stop Drinking Alcohol, Tips & Motivation	https://www.youtube.com/watch?v=A-mjhtADLBo	B
What Changes To Expect After Quitting Drinking	https://www.youtube.com/watch?v=WfdmsWrSFCE	B
How Long Does the Tiredness Last Once You Quit Alcohol?	https://www.youtube.com/watch?v=qZniWpotNho	B
Quit alcohol with simple home remedies	https://www.youtube.com/watch?v=yrbj0pfYjkw	B
5 Lessons We Learned Quitting Alcohol For 30 Days	https://www.youtube.com/watch?v=K3-wGuxJVEo	B
Health Benefits of Quitting Drinking Alcohol	https://www.youtube.com/watch?v=5W_QGkOLm3Q	B
Quit alcohol prayer to overcome alcohol addiction	https://www.youtube.com/watch?v=oP8kLegXTGQ	B
Guy gives up added sugar and alcohol for 1 month	https://www.youtube.com/watch?v=wyeor3z9EdQ	B2
10 Surprising Things That Happened When I Quit Drinking Alcohol	https://www.youtube.com/watch?v=Ya4ww-l9XNc	B2
Tom Hardy interview: addiction, alcohol and never giving up on your dream	https://www.youtube.com/watch?v=psJcbEbxk4c	B2
Beyond Sober | Documentary on Alcohol	https://www.youtube.com/watch?v=_In8_3zmjcc	B2
Amy Winehouse Died Because She Quit Alcohol	https://www.youtube.com/watch?v=stM1mOD37qM	B2
Alcoholism: 10 Tips to Quit Drinking Alcohol	https://www.youtube.com/watch?v=ElYYvddGN5U	B2
What Really Happens To Your Body When You Stop Drinking Alcohol?	https://www.youtube.com/watch?v=jOpRGzfOhm8	B2
Complete Stop Drinking Alcohol Self Hypnosis Session	https://www.youtube.com/watch?v=V-I8yYKJdZ4	B2
Effects of Alcohol On The Brain: Long Term Effects of Alcoholism On The Body Liver Heart & Brain	https://www.youtube.com/watch?v=5ZH9iUPbeGs	B2
Alcoholism: 30 Great Reasons to Quit Drinking Alcohol	https://www.youtube.com/watch?v=xTH-Mrm8YS8	B2
How Alcohol Affects the Liver & Body to limit your Weight Loss! (+STOPS FAT LOSS!)	https://www.youtube.com/watch?v=GbVB0FFEfrs	B2
What Happens To Your Body When You Stop Drinking Alcohol [Body & Mind]	https://www.youtube.com/watch?v=WKHNl6U3XMw	B2
How To Stop Drinking Alcohol On Your Own (My Story How I Quit Drinking Forever)	https://www.youtube.com/watch?v=PLxa11E_FH8	B2
STOP DRINKING: Why alcohol kills self-improvement	https://www.youtube.com/watch?v=vTkX4wfkj1A	B2
The alcoholic cure, easily stop drinking	https://www.youtube.com/watch?v=LVGdVuin1rI	B2
Hilariously Funny Binge Drinking Videos. Quit Stop Binge Drinking Treatment Alcohol.	https://www.youtube.com/watch?v=LOU0Q2_BvJg	B2
Stop Drinking Alcohol Week 1 - Why I Quit The Booze For Good | SDA1	https://www.youtube.com/watch?v=YOuX_vJ0D1o	B2
How To Stop Alcohol Cravings	https://www.youtube.com/watch?v=EkYOv0oGKVw	B2
Alcoholism: 5 Things That Will Improve When You Quit Drinking Alcohol	https://www.youtube.com/watch?v=7NssGrY3_nQ	B2
How To Stop Drinking Alcohol Forever	https://www.youtube.com/watch?v=TCcYpBNtr80	B2
